# Supplementary material for: Beyond CREA: Evolutionary patterns of non‐allometric shape variation and divergence in a highly allometric clade of murine rodents
Source: Ecol Evol. 2024 Jun 28;14(7):e11588. doi: 10.1002/ece3.11588 (PMC11213820; doi:10.1002/ece3.11588)
Supplement: Supplementary file 1 — Data S1. [file ECE3-14-e11588-s001.zip]

Archive with 2 entries (2 files):
- Supp1_LM_heatmap_comparisons.pdf
- Supplementary Table 1_integration_pvalues.docx
